# Supplementary material for: Ambient occlusion and PCV (portion de ciel visible): A new dental topographic metric and proxy of morphological wear resistance
Source: PLoS One. 2019 May 1;14(5):e0215436. doi: 10.1371/journal.pone.0215436 (PMC6493728; doi:10.1371/journal.pone.0215436)
Supplement: S1 Table — Raw PCV values used for analyses. (CSV) [file pone.0215436.s001.csv]

Specimen	Group	Genus	species	diet1	number.of.faces	Surface.Area	Outline.Area	RFI	DNE	OPCR3
USNM171063	Platyrrhini	Alouatta	palliata	folivore	9999	113.382	37.903	0.547866192	172.266	79.625
USNM284782	Platyrrhini	Alouatta	palliata	folivore	9996	139.187	44.855	0.566191644	186.523	75.5
USNM290601	Platyrrhini	Alouatta	palliata	folivore	9998	123.4	43.423	0.522220928	180.418	75.75
USNM123517	Platyrrhini	Alouatta	seniculus	folivore	10000	112.911	41.632	0.498865398	180.509	72.625
USNM281658	Platyrrhini	Alouatta	seniculus	folivore	10000	116.625	43	0.498881772	208.335	80.25
USNM281673	Platyrrhini	Alouatta	seniculus	folivore	9999	121.018	45.684	0.487095584	190.176	61.5
USNM281741	Platyrrhini	Alouatta	seniculus	folivore	9997	131.009	51.462	0.467211176	193.589	75.125
USNM281751	Platyrrhini	Alouatta	seniculus	folivore	9998	128.499	49.575	0.476217224	175.693	69.25
USNM281758	Platyrrhini	Alouatta	seniculus	folivore	10000	123.852	43.904	0.518540936	212.978	72.25
SB N Al 13	Platyrrhini	Alouatta	seniculus	folivore	9999	124.085	46.084	0.495250498	176.873	70.875
AMNH211460	Platyrrhini	Aotus	azarae	frugivore	9993	23.809	8.184	0.533941316	133.341	64
AMNH211465	Platyrrhini	Aotus	azarae	frugivore	9994	27.775	9.035	0.561515206	141.878	62.875
AMNH147472	Platyrrhini	Aotus	nigriceps	frugivore	9995	23.916	8.399	0.52321752	139.372	62
AMNH67246	Platyrrhini	Aotus	nigriceps	frugivore	9994	22.962	8.14	0.518525248	127.789	59
AMNH75996	Platyrrhini	Aotus	nigriceps	frugivore	9994	24.255	8.741	0.510299091	158.876	65.75
AMNH75999	Platyrrhini	Aotus	nigriceps	frugivore	9993	24.085	8.949	0.495023723	163.39	82.25
AMNH76002	Platyrrhini	Aotus	nigriceps	frugivore	9999	26.408	9.852	0.492996257	137.228	68.75
AMNH92804	Platyrrhini	Aotus	nigriceps	frugivore	9995	22.366	8.961	0.45733006	143.382	73.375
AMNH92809	Platyrrhini	Aotus	nigriceps	frugivore	9995	23.09	8.549	0.496792653	127.718	66.5
USNM364486	Platyrrhini	Aotus	nigriceps	frugivore	9996	23.785	8.334	0.524355798	142.991	72.875
AMNH207949	Prosimii	Arctobcebus	calabarensis	insectivore	9997	26.921	8.06	0.602996547	426.009	110.375
AMNH212954	Prosimii	Arctobcebus	calabarensis	insectivore	9997	21.25	7.435	0.525079158	238.187	79.875
MCZ38316	Prosimii	Arctobcebus	calabarensis	insectivore	9999	34.981	10.855	0.585089627	318.237	104.375
USNM377375	Prosimii	Arctobcebus	calabarensis	insectivore	9999	25.6	9.789	0.480666523	201.291	63.75
USNM511930	Prosimii	Arctobcebus	calabarensis	insectivore	9999	0.286	0.101	0.520435647	247.87	70.875
AMNH67102	Platyrrhini	Ateles	belzebuth	frugivore	9999	62.691	22.419	0.514154542	171.235	75.75
AMNH71787	Platyrrhini	Ateles	belzebuth	frugivore	10000	68.083	24.614	0.508706081	143.941	58.25
AMNH76882	Platyrrhini	Ateles	belzebuth	frugivore	9999	61.461	23.972	0.470758172	137.494	75.125
USNM241384	Platyrrhini	Ateles	belzebuth	frugivore	9999	69.08	27.554	0.459558769	123.067	71.5
USNM406674	Platyrrhini	Ateles	belzebuth	frugivore	10000	62.523	23.136	0.497072322	158.525	85.125
USNM406675	Platyrrhini	Ateles	belzebuth	frugivore	9997	56.769	21.327	0.489508263	161.232	70
MCZ34320	Platyrrhini	Ateles	geoffroyi	frugivore	9997	57.196	21.776	0.48283776	144.353	69.625
MCZ5344	Platyrrhini	Ateles	geoffroyi	frugivore	9999	61.409	24.022	0.469293164	144.929	69.875
USNM336204	Platyrrhini	Ateles	geoffroyi	frugivore	9999	60.049	23.174	0.476064968	130.031	54.875
MCZ31759	Platyrrhini	Ateles	paniscus	frugivore	9998	64.298	24.306	0.486402647	180.185	95.125
AMNH41267	Prosimii	Avahi	laniger	folivore	10000	29.257	9.739	0.549990209	288.416	109.5
AMNH170461	Prosimii	Avahi	laniger	folivore	9999	29.549	10.972	0.495351665	227.026	91.125
AMNH100635	Prosimii	Avahi	laniger	folivore	10000	0.347	0.111	0.569897289	297.897	90
USNM83650	Prosimii	Avahi	laniger	folivore	9999	34.981	10.855	0.585089627	318.237	104.375
USNM83652	Prosimii	Avahi	laniger	folivore	9990	30.712	10.182	0.552016001	255.362	88.125
AMNH170501	Prosimii	Avahi	laniger	folivore	10000	30.156	11.178	0.496218174	244.093	87.875
MN-rio2718	Platyrrhini	Brachyteles	arachnoides	folivore	10000	140.816	45.015	0.570229153	166.765	67.125
MN-rio30191	Platyrrhini	Brachyteles	arachnoides	folivore	9999	114.393	34.57	0.598326817	141.091	63
MN-rio526	Platyrrhini	Brachyteles	arachnoides	folivore	9999	136.522	42.248	0.586464379	159.677	66.75
MN-rio24104	Platyrrhini	Brachyteles	arachnoides	folivore	10000	111.59	37.08	0.55087685	142.642	63.125
MN-rio6699	Platyrrhini	Brachyteles	arachnoides	folivore	9999	125.802	40.43	0.567568579	191.694	66.75
MN-rio106	Platyrrhini	Brachyteles	arachnoides	folivore	10000	103.503	31.433	0.595871151	200.741	72.125
MN-rio24114	Platyrrhini	Brachyteles	arachnoides	folivore	9999	118.407	35.713	0.599306537	185.807	71.5
MN-rio8513	Platyrrhini	Brachyteles	arachnoides	folivore	10000	127.095	38.847	0.592651992	165.442	67.875
MN-rio7724	Platyrrhini	Brachyteles	arachnoides	folivore	10000	117.418	35.849	0.593212272	169.513	62.25
MCZ5070	Platyrrhini	Brachyteles	arachnoides	folivore	10000	108.119	33.359	0.587952436	151.162	66.125
AMNH73720	Platyrrhini	Cacajao	calvus	hardobjectfeeder	9991	43.732	17.048	0.471023602	122.087	71.125
AMNH76391	Platyrrhini	Cacajao	calvus	hardobjectfeeder	9998	44.184	17.54	0.461939373	124.715	75
AMNH76648	Platyrrhini	Cacajao	calvus	hardobjectfeeder	9997	45.676	17.684	0.47445636	121.444	69.625
AMNH98316	Platyrrhini	Cacajao	calvus	hardobjectfeeder	9998	46.558	18.857	0.451907325	110.106	59.625
AMNH98397	Platyrrhini	Cacajao	calvus	hardobjectfeeder	9999	46.052	17.136	0.49429484	154.559	82.75
AMNH78566	Platyrrhini	Cacajao	melanocephalus	hardobjectfeeder	9993	37.425	14.61	0.470316352	118.962	71.75
AMNH78569	Platyrrhini	Cacajao	melanocephalus	hardobjectfeeder	9993	39.175	15.157	0.474788158	120.695	72.5
USNM256215	Platyrrhini	Cacajao	melanocephalus	hardobjectfeeder	9994	37.806	15.551	0.444171437	112.709	56.875
USNM406423	Platyrrhini	Cacajao	melanocephalus	hardobjectfeeder	9998	39.308	16.334	0.439089618	149.911	96.625
SBU N Cj01	Platyrrhini	Cacajao	calvus	hardobjectfeeder	9999	48.121	19.199	0.459430239	109.386	87.375
AMNH211491	Platyrrhini	Callicebus	donacophilus	frugivore	9992	26.931	10.382	0.476602251	238.369	98.875
AMNH211494	Platyrrhini	Callicebus	donacophilus	frugivore	9991	25.096	9.111	0.506612998	228.87	100.25
AMNH40834	Platyrrhini	Callicebus	donacophilus	frugivore	9995	25.607	10.792	0.432030316	165.431	77.375
AMNH94972	Platyrrhini	Callicebus	moloch	frugivore	9992	27.786	10.785	0.473188008	152.462	82.75
AMNH94979	Platyrrhini	Callicebus	moloch	frugivore	9993	26.958	10.048	0.493453245	165.628	79.5
AMNH76861	Platyrrhini	Callicebus	torquatus	frugivore	9992	30.01	12.275	0.446982993	172.11	97.25
AMNH77300	Platyrrhini	Callicebus	torquatus	frugivore	9997	31.04	12.237	0.465406273	174.754	95.125
AMNH78466	Platyrrhini	Callicebus	torquatus	frugivore	9998	28.281	10.72	0.485039523	157.587	86.5
AMNH78473	Platyrrhini	Callicebus	torquatus	frugivore	9993	27.839	10.608	0.482414741	157.504	79.875
AMNH78580	Platyrrhini	Callicebus	torquatus	frugivore	9996	29.792	11.565	0.473128303	202.288	91
AMNH239864	Platyrrhini	Cebus	apella	hardobjectfeeder	9999	50.804	21.185	0.437340854	110.379	50.25
AMNH78501	Platyrrhini	Cebus	apella	hardobjectfeeder	9999	46.854	18.854	0.455155645	110.799	67.5
USNM296634	Platyrrhini	Cebus	apella	hardobjectfeeder	9999	51.101	21.951	0.422495685	113.793	72.5
USNM361019	Platyrrhini	Cebus	apella	hardobjectfeeder	9997	44.592	18.193	0.448258783	119.119	78.375
USNM461384	Platyrrhini	Cebus	apella	hardobjectfeeder	10000	47.865	19.719	0.443400955	129.572	69.875
USNM291133	Platyrrhini	Cebus	capucinus	hardobjectfeeder	9999	43.309	17.237	0.460651115	107.877	64.625
USNM291128	Platyrrhini	Cebus	capucinus	hardobjectfeeder	10000	47.816	18.752	0.468029949	147.383	74
USNM291123	Platyrrhini	Cebus	capucinus	hardobjectfeeder	10000	50.774	19.442	0.479974369	122.944	64.625
AMNH239863	Platyrrhini	Cebus	apella	hardobjectfeeder	9997	47.611	19.261	0.45249075	113.592	74
AMNH100640	Prosimii	Cheirogaleus	major	frugivore	9996	14.364	7.312	0.337604121	112.213	71.375
AMNH100830	Prosimii	Cheirogaleus	major	frugivore	9994	15.547	7.676	0.352884558	183.921	119.875
AMNH80072	Prosimii	Cheirogaleus	medius	frugivore	9999	16.81	8.943	0.315551422	114.866	81.75
AMNH100654	Prosimii	Cheirogaleus	medius	frugivore	9996	9.878	4.865	0.354121673	183.945	94.5
AMNH196618	Prosimii	Cheirogaleus	medius	frugivore	10000	11.959	6.138	0.333492588	113.094	98
AMNH461707	Platyrrhini	Chiropotes	albinasus	hardobjectfeeder	9996	33.242	13.134	0.464304924	117.339	80.875
AMNH545874	Platyrrhini	Chiropotes	albinasus	hardobjectfeeder	9998	39.839	15.636	0.467635192	114.901	52.25
AMNH95302	Platyrrhini	Chiropotes	albinasus	hardobjectfeeder	9996	43.919	16.184	0.499161964	159.179	78
MCZ31701	Platyrrhini	Chiropotes	albinasus	hardobjectfeeder	9998	38.015	13.983	0.500069256	134.807	76
USNM543357	Platyrrhini	Chiropotes	albinasus	hardobjectfeeder	9999	33.713	13.275	0.466000476	105.85	66.125
USNM338962	Platyrrhini	Chiropotes	satanas	hardobjectfeeder	9998	36.57	14.262	0.470814787	129.558	93
USNM406583	Platyrrhini	Chiropotes	satanas	hardobjectfeeder	9997	31.725	12.326	0.472697081	136.294	81
USNM406593	Platyrrhini	Chiropotes	satanas	hardobjectfeeder	9994	27.219	10.333	0.484286301	151.604	86.25
USNM546263	Platyrrhini	Chiropotes	satanas	hardobjectfeeder	9998	35.573	13.639	0.479326794	123.868	73.375
USNM546264	Platyrrhini	Chiropotes	satanas	hardobjectfeeder	9995	35.024	12.624	0.510216888	128.288	82.25
USNM549519	Platyrrhini	Chiropotes	satanas	hardobjectfeeder	9998	29.131	11.538	0.463078482	127.773	89.25
AMNH100632	Prosimii	Daubentonia	madagascariensis	hardobjectfeeder	9997	25.945	12.557	0.362850317	79.162	81.625
AMNH41334	Prosimii	Daubentonia	madagascariensis	hardobjectfeeder	9999	33.612	15.787	0.377848165	88.738	82.125
AMNH185643	Prosimii	Daubentonia	madagascariensis	hardobjectfeeder	9999	32.672	16.265	0.348751441	85.453	82.875
SBU MadDb-no number	Prosimii	Daubentonia	madagascariensis	hardobjectfeeder	9999	25.907	13.004	0.3446281	85.923	100.375
AMNH19159	Prosimii	Eulemur	fulvus	omnivore	9999	51.555	19.484	0.486527792	228.456	88
AMNH18696	Prosimii	Eulemur	fulvus	omnivore	10000	54.673	20.085	0.500698359	191.905	81.5
USNM063338	Prosimii	Eulemur	fulvus	omnivore	10000	53.139	20.594	0.473955675	235.647	83.5
USNM083961	Prosimii	Eulemur	fulvus	omnivore	9999	43.519	17.99	0.441690788	164.63	87
AMNH100569	Prosimii	Eulemur	fulvus	omnivore	9999	48.475	19.069	0.466492111	184.137	81.375
AMNH41264	Prosimii	Eulemur	fulvus	omnivore	10000	53.968	19.421	0.511018162	202.811	80.75
AMNH100517	Prosimii	Eulemur	fulvus	omnivore	9982	44.059	16.741	0.483834422	180.623	66.625
AMNH41268	Prosimii	Eulemur	fulvus	omnivore	9983	57.478	20.186	0.523206486	230.294	90.25
AMNH236349	Prosimii	Galago	alleni	insectivore	10000	16.313	6.299	0.475785723	195.963	75.375
AMNH241119	Prosimii	Galago	alleni	insectivore	9999	16.136	6.474	0.456629323	189.399	86.625
AMNH236348	Prosimii	Galago	alleni	insectivore	9999	18.306	6.27	0.53572626	214.64	71.75
AMNH119810	Prosimii	Galago	demidovii	insectivore	9999	7.63	2.672	0.524630295	288.797	72.375
AMNH241124	Prosimii	Galago	demidovii	insectivore	9999	8.839	2.902	0.556886797	258.104	85.625
AMNH239438	Prosimii	Galago	demidovii	insectivore	10000	9.866	3.422	0.529434664	267.145	79.375
AMNH241122	Prosimii	Galago	demidovii	insectivore	9997	9.032	2.96	0.557792279	237.932	75.75
AMNH187359	Prosimii	Galago	senegalensis	insectivore	9993	10.821	3.549	0.557411408	231.609	67.5
AMNH187360	Prosimii	Galago	senegalensis	insectivore	9953	13.129	4.315	0.5563631	294.928	85.5
AMNH187362	Prosimii	Galago	senegalensis	insectivore	9977	13.818	4.782	0.530556611	236.72	69.375
USNM063355	Prosimii	Hapalemur	griseus	folivore	9977	36.458	14.038	0.477196487	270.531	97.125
USNM063356	Prosimii	Hapalemur	griseus	folivore	9984	31.179	13.076	0.434483151	216.867	96.125
USNM083668	Prosimii	Hapalemur	griseus	folivore	9991	33.302	12.851	0.476097913	186.031	68.125
USNM084386	Prosimii	Hapalemur	griseus	folivore	9985	30.872	12.94	0.434763168	234.258	92.75
USNM317966	Prosimii	Hapalemur	griseus	folivore	9990	36.979	14.528	0.467136181	227.775	78
AMNH100503	Prosimii	Indri	indri	folivore	9999	105.163	37.683	0.513151232	198.567	72
AMNH185638	Prosimii	Indri	indri	folivore	9998	89.385	35.104	0.467318899	166.477	67
AMNH100504	Prosimii	Indri	indri	folivore	9998	89.385	35.104	0.467318899	166.477	67
AMNH100507	Prosimii	Indri	indri	folivore	9999	85.681	35.226	0.444423326	160.603	72.75
USNM545878	Platyrrhini	Lagothrix	lagotricha	frugivore	10000	74.537	27.783	0.493435662	152.038	75.25
USNM545879	Platyrrhini	Lagothrix	lagotricha	frugivore	9997	70.557	26.614	0.48749175	139.097	63.125
USNM545887	Platyrrhini	Lagothrix	lagotricha	frugivore	10000	94.965	33.631	0.519030071	164.982	76.5
USNM545890	Platyrrhini	Lagothrix	lagotricha	frugivore	9999	82.9	29.641	0.514238262	157.431	70
AMNH188142	Platyrrhini	Lagothrix	lagotricha	frugivore	9997	84.362	28.573	0.541327424	155.591	69.5
AMNH71767	Platyrrhini	Lagothrix	lagotricha	frugivore	9986	90.799	30.559	0.544494516	339.879	70
AMNH71776	Platyrrhini	Lagothrix	lagotricha	frugivore	9999	87.243	29.446	0.543069626	138.705	63.375
AMNH71780	Platyrrhini	Lagothrix	lagotricha	frugivore	9998	79.899	28.834	0.509604045	136.644	67.5
AMNH76393	Platyrrhini	Lagothrix	lagotricha	frugivore	10000	85.095	30.756	0.508841591	149.655	80.75
AMNH98332	Platyrrhini	Lagothrix	lagotricha	frugivore	10000	81.281	26.911	0.552688581	189.583	71.375
AMNH170737	Prosimii	Lemur	catta	omnivore	10000	40.018	16.561	0.44113941	154.715	76
AMNH100598	Prosimii	Lemur	catta	omnivore	10000	42.64	15.579	0.503434463	221.819	75.125
AMNH100821	Prosimii	Lemur	catta	omnivore	9999	45.575	17.752	0.471430567	199.666	72.375
AMNH170743	Prosimii	Lemur	catta	omnivore	10000	42.302	16.365	0.474844729	262.873	101.5
AMNH170740	Prosimii	Lemur	catta	omnivore	9997	36.024	15.249	0.429835728	183.742	87.75
AMNH170741	Prosimii	Lemur	catta	omnivore	9999	39.732	16.424	0.441706614	200.326	77.625
AMNH100642	Prosimii	Lepilemur	mustelinus	folivore	9983	25.762	9.929	0.476720385	266.473	69.5
AMNH170576	Prosimii	Lepilemur	mustelinus	folivore	9999	18.179	7.208	0.462537781	230.204	75
AMNH170578	Prosimii	Lepilemur	mustelinus	folivore	10000	18.439	7.214	0.469222202	214.171	69.375
AMNH170569	Prosimii	Lepilemur	mustelinus	folivore	10000	18.426	7.032	0.481645775	212.18	68.75
AMNH100612	Prosimii	Lepilemur	mustelinus	folivore	10000	27.89	10.014	0.512142044	286.088	82.5
AMNH165931	Prosimii	Loris	tardigradus	insectivore	9999	18.552	6.396	0.532452402	218.914	67
AMNH150062	Prosimii	Loris	tardigradus	insectivore	9998	17.999	5.764	0.569342261	342.564	114.875
AMNH240827	Prosimii	Loris	tardigradus	insectivore	9995	19.584	6.129	0.580840651	340.86	121.5
AMNH217303	Prosimii	Loris	tardigradus	insectivore	10000	21.111	7.305	0.530617593	252.118	82.125
AMNH174530	Prosimii	Microcebus	griseorufus	omnivore	9999	4.508	1.775	0.466026587	212.088	76.625
AMNH174533	Prosimii	Microcebus	griseorufus	omnivore	10000	4.48	1.815	0.451768789	223.611	73.25
AMNH174534	Prosimii	Microcebus	griseorufus	omnivore	10000	4.513	1.748	0.474244922	217.497	75.375
AMNH174498	Prosimii	Microcebus	griseorufus	omnivore	9999	0.051	0.023	0.398165708	235.175	86.75
AMNH174483	Prosimii	Microcebus	griseorufus	omnivore	10000	4.632	1.812	0.469278766	201.941	78.375
AMNH174531	Prosimii	Microcebus	griseorufus	omnivore	9999	0.049	0.022	0.400388922	243.573	75.5
AMNH174489	Prosimii	Microcebus	griseorufus	omnivore	10000	5.216	2.124	0.449214861	225.516	76.125
MCZ45126	Prosimii	Mirza	coquereli	omnivore	9999	14.48	6.617	0.391563146	174.985	63.125
SBU-Nc-01nonumber	Prosimii	Nycticebus	coucang	omnivore	10000	21.329	8.822	0.441409524	162.634	75.25
AMNH183827	Prosimii	Nycticebus	coucang	omnivore	9999	24.489	9.831	0.456341689	147.228	72.5
AMNH164442	Prosimii	Nycticebus	coucang	omnivore	10000	26.178	9.605	0.501317784	144.051	79.375
AMNH106650	Prosimii	Nycticebus	coucang	omnivore	9946	21.102	8.04	0.48246937	314.953	105.5
AMNH106653	Prosimii	Nycticebus	coucang	omnivore	10000	18.335	8.023	0.413249692	159.172	81.875
AMNH101508	Prosimii	Nycticebus	coucang	omnivore	9999	20.679	7.288	0.521444766	229.842	96.75
AMNH101782	Prosimii	Nycticebus	coucang	omnivore	10000	20.09	7.645	0.48308517	222.18	93.25
AMNH102845	Prosimii	Nycticebus	coucang	omnivore	10000	23.514	8.24	0.524297822	213.757	83.875
AMNH87279	Prosimii	Nycticebus	coucang	omnivore	9999	27.644	10.884	0.466057443	177.685	82
AMNH269907	Prosimii	Perodicticus	potto	frugivore	9999	18.167	7.947	0.413406131	142.658	87.125
AMNH269860	Prosimii	Perodicticus	potto	frugivore	9999	25.317	10.822	0.424947504	163.314	79.625
AMNH269851	Prosimii	Perodicticus	potto	frugivore	9995	23.444	9.061	0.475317555	193.488	95.75
AMNH241117	Prosimii	Perodicticus	potto	frugivore	9999	24.343	9.332	0.47939749	152.46	85.375
AMNH31252	Prosimii	Perodicticus	potto	frugivore	9999	31.295	13.114	0.434888989	131.709	71.125
AMNH100829	Prosimii	Phaner	furcifer	omnivore	9998	10.145	4.347	0.423747511	183.641	80
MCZ44953	Prosimii	Phaner	furcifer	omnivore	9997	11.15	4.847	0.416539771	146.496	51
AMNH76412	Platyrrhini	Pithecia	monachus	hardobjectfeeder	9998	34.749	14.206	0.447243192	112.536	72.875
MCZ30720	Platyrrhini	Pithecia	monachus	hardobjectfeeder	9997	25.744	10.192	0.463299246	150.161	89.375
USNM461919	Platyrrhini	Pithecia	monachus	hardobjectfeeder	9998	32.557	13.141	0.453627643	138.809	93.75
USNM545891	Platyrrhini	Pithecia	monachus	hardobjectfeeder	9997	39.587	15.543	0.467445203	129.263	88.875
USNM374744	Platyrrhini	Pithecia	pithecia	hardobjectfeeder	10000	29.969	11.9	0.461812557	127.585	88.5
USNM374745	Platyrrhini	Pithecia	pithecia	hardobjectfeeder	9996	34.163	12.988	0.483558666	137.135	89.125
USNM374746	Platyrrhini	Pithecia	pithecia	hardobjectfeeder	9998	31.303	13.017	0.438728872	101.031	80.75
USNM374756	Platyrrhini	Pithecia	pithecia	hardobjectfeeder	9995	30.215	11.422	0.486398585	123.231	83.625
USNM374759	Platyrrhini	Pithecia	pithecia	hardobjectfeeder	9988	29.007	10.992	0.485184722	108.407	66.75
USNM374767	Platyrrhini	Pithecia	pithecia	hardobjectfeeder	9989	30.292	12.33	0.449424167	109.575	67.625
BMNH84.10.20.4	Prosimii	Prolemur	simus	folivore	10000	67.509	26.631	0.465092486	203.036	85.25
AMNH100633	Prosimii	Propithecus	diadema	folivore	9981	92.464	34.794	0.488687211	178.074	96.875
AMNH17356	Prosimii	Propithecus	diadema	folivore	10000	66.813	23.868	0.514679511	197.543	85.625
AMNH63349	Prosimii	Propithecus	diadema	folivore	10000	105.269	34.388	0.559405656	239.701	83.25
AMNH63351	Prosimii	Propithecus	diadema	folivore	10000	96.325	34.166	0.518248446	284.909	102.875
USNM257397	Prosimii	Propithecus	verreauxi	folivore	9998	77.043	27.731	0.510906393	211.26	77.625
AMNH16699	Prosimii	Propithecus	verreauxi	folivore	9995	74.191	25.34	0.537129337	195.253	70.375
AMNH100827	Prosimii	Propithecus	verreauxi	folivore	9990	70.765	24.971	0.520824688	170.681	61.5
AMNH38792	Platyrrhini	Saimiri	boliviensis	omnivore	10000	19.185	6.541	0.538019332	190.639	57.625
AMNH76003	Platyrrhini	Saimiri	boliviensis	omnivore	10000	16.675	5.889	0.520412194	165.545	60.125
AMNH76583	Platyrrhini	Saimiri	boliviensis	omnivore	10000	15.876	6.008	0.48585831	176.333	58.375
AMNH76586	Platyrrhini	Saimiri	boliviensis	omnivore	9999	18.447	6.509	0.520857961	191.377	74.125
AMNH98272	Platyrrhini	Saimiri	boliviensis	omnivore	9999	18.736	6.644	0.518366308	191.714	63.875
USNM364497	Platyrrhini	Saimiri	boliviensis	omnivore	10000	18.645	6.605	0.518875538	217.284	81.375
USNM396265	Platyrrhini	Saimiri	boliviensis	omnivore	10000	15.634	5.724	0.502390084	176.452	64.75
USNM518547	Platyrrhini	Saimiri	sciureus	omnivore	9996	17.176	6.089	0.518514598	174.623	69
USNM545893	Platyrrhini	Saimiri	sciureus	omnivore	10000	20.153	7.353	0.504122384	190.879	70.125
USNM546267	Platyrrhini	Saimiri	sciureus	omnivore	9999	16.565	5.703	0.533149842	217.63	74.25
AMNH106649	Prosimii	Tarsius	bancanus	insectivore	9997	16	5.796	0.507710349	305.274	91.5
AMNH106754	Prosimii	Tarsius	borneanus	insectivore	9968	17.493	5.942	0.539877512	367.557	96.875
AMNH109368	Prosimii	Tarsius	spectrum	insectivore	9999	14.71	5.823	0.463355971	325.069	96.5
AMNH109366	Prosimii	Tarsius	spectrum	insectivore	9998	14.193	5.355	0.487359091	316.12	96.25
AMNH196485	Prosimii	Tarsius	spectrum	insectivore	9999	14.68	5.271	0.512132963	309.662	85.875
AMNH196480	Prosimii	Tarsius	spectrum	insectivore	9999	15.583	5.546	0.516551815	314.93	85
AMNH166856	Prosimii	Tarsius	syricta	insectivore	9999	17.376	6.823	0.467395343	284.547	83.5
AMNH203297	Prosimii	Tarsius	syricta	insectivore	9999	16.438	6.241	0.484227651	269.168	85.125
AMNH187935	Prosimii	Tarsius	syricta	insectivore	9994	17.663	6.434	0.504937814	267.406	85.5
AMNH100514	Prosimii	Varecia	variegata	frugivore	10000	60.787	26.76	0.410233858	169.539	83
AMNH100513	Prosimii	Varecia	variegata	frugivore	10000	57.963	25.929	0.402221421	167.544	87.375
AMNH245092	Prosimii	Varecia	variegata	frugivore	10000	69.087	27.89	0.453549189	218.705	86.625
AMNH18041	Prosimii	Varecia	variegata	frugivore	10000	67.247	27.627	0.444789426	217.105	81.5
AMNH17338	Prosimii	Varecia	variegata	frugivore	9998	54.948	23.035	0.434686243	152.454	61.125
AMNH100512	Prosimii	Varecia	variegata	frugivore	9999	71.496	30.838	0.420446904	168.867	77.25
USNM084382	Prosimii	Varecia	variegata	frugivore	9999	64.668	27.795	0.42220517	200.726	82.625
USNM084383	Prosimii	Varecia	variegata	frugivore	9999	66.721	27.287	0.447054674	234.856	96.25
