# Supplementary material for: Ambient occlusion and PCV (portion de ciel visible): A new dental topographic metric and proxy of morphological wear resistance
Source: PLoS One. 2019 May 1;14(5):e0215436. doi: 10.1371/journal.pone.0215436 (PMC6493728; doi:10.1371/journal.pone.0215436)
Supplement: S2 Table — Descriptive statistics for PCV values. (CSV) [file pone.0215436.s002.csv]

Group	Dietary category	n	PCV	PCV	DNE	DNE	RFI	RFI	OPCR	OPCR	SA	SA	Tooth size	Tooth size
			Mean	St dev	Mean	St dev	Mean	St dev	Mean	St dev	Mean	St dev	Mean	St dev
Platyrrhine	Folivore	20	0.538	0.009	177.595	19.796	0.546	0.046	69.969	5.548	121.882	10.144	41.103	5.417
Platyrrhine	Omnivore	10	0.529	0.004	189.248	17.362	0.516	0.015	67.362	7.795	17.709	1.526	6.306	0.517
Platyrrhine	Frugivore	40	0.546	0.012	161.239	38.12	0.498	0.029	74.963	11.66	49.425	25.158	18.118	8.826
Platyrrhine	Hard-object Feeder	40	0.572	0.01	124.681	14.865	0.466	0.019	75.966	11.268	39.008	7.367	15.409	3.124
Platyrrhine	Total	110	0.552	0.019	153.465	35.252	0.497	0.041	73.728	10.638	55.928	36.287	20.238	12.016
Prosimian	Insectivore	28	0.522	0.018	277.179	55.834	0.525	0.038	85.362	14.649	16.225	6.557	5.668	2.171
Prosimian	Folivore	28	0.545	0.019	226.721	43.763	0.498	0.04	82.513	13.129	51.874	31.269	19.174	11.436
Prosimian	Omnivore	33	0.553	0.014	202.354	37.22	0.463	0.037	80.481	10.5	27.75	18.404	10.758	6.936
Prosimian	Frugivore	18	0.577	0.023	167.859	36.86	0.409	0.05	85.569	12.821	39.113	23.814	16.798	9.774
Prosimian	Hard-object Feeder	4	0.632	0.019	84.819	4.041	0.359	0.015	86.75	9.098	29.534	4.184	14.403	1.893
Prosimian	Total	111	0.55	0.03	217.546	62.363	0.475	0.06	83.276	12.634	32.835	24.785	12.708	9.453
